# Supplementary material for: Identification of the GST Gene Family in Reaumuria soongorica and Its Response to Drought Stress
Source: Biology (Basel). 2026 Apr 21;15(8):660. doi: 10.3390/biology15080660 (PMC13113421; doi:10.3390/biology15080660)
Supplement: Supplementary file 1 [file biology-15-00660-s001.zip]

Archive with 5 entries (5 files):
- Fig S1.png
- Fig S2.png
- Table S1.xlsx
- Table S2.xlsx
- Table S3.xlsx
