# Supplementary material for: Identification of the GST Gene Family in Reaumuria soongorica and Its Response to Drought Stress
Source: Biology (Basel). 2026 Apr 21;15(8):660. doi: 10.3390/biology15080660 (PMC13113421; doi:10.3390/biology15080660)
Supplement: Supplementary file 1 [file biology-15-00660-s001.zip › Table S1.xlsx]

## Sheet: Sheet1
Gene Name	Chromosome	Start	End	GeneID
ResoGST1	CM079040.1	26474924	26473586	*
ResoGST2	CM079040.1	76474541	76476207	*
ResoGST3	CM079040.1	119979060	119985977	*
ResoGST4	CM079040.1	120014663	120016188	*
ResoGST5	CM079040.1	120044159	120045663	*
ResoGST6	CM079040.1	125561010	125569652	*
ResoGST7	CM079041.1	11779893	11779076	*
ResoGST8	CM079041.1	26625543	26617256	*
ResoGST9	CM079041.1	26645497	26644212	*
ResoGST10	CM079041.1	26651048	26649142	*
ResoGST11	CM079042.1	2231210	2226469	*
ResoGST12	CM079043.1	79843144	79845259	*
ResoGST13	CM079043.1	89830306	89829191	*
ResoGST14	CM079043.1	89834987	89837508	*
ResoGST15	CM079043.1	89868260	89866085	*
ResoGST16	CM079043.1	89887365	89888916	*
ResoGST17	CM079043.1	89892102	89892855	*
ResoGST18	CM079043.1	102441608	102438272	*
ResoGST19	CM079043.1	121919704	121914168	*
ResoGST20	CM079043.1	122522709	122524037	*
ResoGST21	CM079043.1	122539516	122546416	*
ResoGST22	CM079043.1	125516409	125515491	*
ResoGST23	CM079043.1	127292932	127293339	*
ResoGST24	CM079044.1	53804463	53806172	*
ResoGST25	CM079044.1	68302350	68303364	*
ResoGST26	CM079044.1	70124539	70125317	*
ResoGST27	CM079044.1	70138178	70138946	*
ResoGST28	CM079044.1	90544925	90546387	*
ResoGST29	CM079045.1	18524126	18521729	*
ResoGST30	CM079045.1	43439584	43438575	*
ResoGST31	CM079046.1	44805986	44808059	*
ResoGST32	CM079047.1	4285167	4286414	*
ResoGST33	CM079047.1	4312036	4313421	*
ResoGST34	CM079047.1	44231788	44232582	*
ResoGST35	CM079047.1	44252507	44253390	*
ResoGST36	CM079047.1	80531318	80529040	*
ResoGST37	CM079047.1	103400975	103400723	*
ResoGST38	CM079047.1	103411944	103409765	*
ResoGST39	CM079047.1	121034719	121028287	*
ResoGST40	CM079047.1	121043309	121041951	*
ResoGST41	CM079047.1	121051814	121050886	*
ResoGST42	CM079048.1	5263128	5265279	*
ResoGST43	CM079048.1	5268054	5269374	*
ResoGST44	CM079048.1	5312971	5314149	*
ResoGST45	CM079048.1	5345962	5346483	*
ResoGST46	CM079048.1	5448925	5449401	*
ResoGST47	CM079048.1	63004145	63007705	*
ResoGST48	CM079048.1	116674827	116671491	*
ResoGST49	CM079048.1	118349465	118352330	*
ResoGST50	CM079048.1	118358726	118359585	*
ResoGST51	CM079048.1	118390530	118391385	*
ResoGST52	CM079048.1	118427190	118428042	*
ResoGST53	CM079048.1	118437003	118437877	*
ResoGST54	CM079048.1	118523526	118524844	*
ResoGST55	CM079048.1	118580510	118581735	*
ResoGST56	CM079048.1	118647834	118648966	*
ResoGST57	CM079048.1	118654036	118655803	*
ResoGST58	CM079048.1	118697142	118698290	*
ResoGST59	CM079048.1	118720231	118724451	*
ResoGST60	CM079048.1	118797031	118798012	*
ResoGST61	CM079048.1	118806559	118809329	*
ResoGST62	CM079048.1	133989049	133983545	*
ResoGST63	CM079049.1	2151516	2152290	*
ResoGST64	CM079049.1	7869710	7870682	*
ResoGST65	CM079050.1	36349720	36348896	*
ResoGST66	CM079050.1	103794041	103800008	*
ResoGST67	CM079050.1	105678657	105677682	*
TachGST1	CM060171.1	18757157	18753815	*
TachGST2	CM060171.1	92219734	92221371	*
TachGST3	CM060171.1	120588002	120588918	*
TachGST4	CM060172.1	95727261	95730745	*
TachGST5	CM060172.1	95766000	95765133	*
TachGST6	CM060172.1	95783129	95784550	*
TachGST7	CM060172.1	95827224	95823118	*
TachGST8	CM060172.1	95846123	95845314	*
TachGST9	CM060172.1	120595210	120593341	*
TachGST10	CM060172.1	120623156	120620206	*
TachGST11	CM060172.1	121613454	121616453	*
TachGST12	CM060172.1	125397461	125395998	*
TachGST13	CM060173.1	103499315	103500127	*
TachGST14	CM060174.1	101184224	101185266	*
TachGST15	CM060174.1	113726066	113726496	*
TachGST16	CM060175.1	51856904	51862508	*
TachGST17	CM060175.1	51893120	51893926	*
TachGST18	CM060175.1	51963408	51964217	*
TachGST19	CM060175.1	51978735	51964217	*
TachGST20	CM060175.1	69122213	69123227	*
TachGST21	CM060175.1	69173428	69176109	*
TachGST22	CM060175.1	78514080	78510472	*
TachGST23	CM060175.1	94680097	94678650	*
TachGST24	CM060175.1	94687979	94684738	*
TachGST25	CM060176.1	6711521	6715025	*
TachGST26	CM060176.1	6735374	6738414	*
TachGST27	CM060176.1	18875377	18874611	*
TachGST28	CM060176.1	18886968	18887802	*
TachGST29	CM060176.1	18904207	18903008	*
TachGST30	CM060176.1	18907430	18906555	*
TachGST31	CM060176.1	18923856	18923024	*
TachGST32	CM060176.1	18943588	18942716	*
TachGST33	CM060176.1	18979532	18978725	*
TachGST34	CM060176.1	19072810	19072008	*
TachGST35	CM060176.1	18979532	19116284	*
TachGST36	CM060176.1	19181293	19170101	*
TachGST37	CM060176.1	19221948	19221141	*
TachGST38	CM060176.1	19302791	19302000	*
TachGST39	CM060177.1	9532557	9531709	*
TachGST40	CM060177.1	9547495	9541764	*
TachGST41	CM060177.1	9552557	9551889	*
TachGST42	CM060177.1	9580369	9579585	*
TachGST43	CM060177.1	9588397	9587575	*
TachGST44	CM060177.1	9591482	9590721	*
TachGST45	CM060177.1	9602142	9601726	*
TachGST46	CM060177.1	9625244	9624098	*
TachGST47	CM060177.1	9632751	9631221	*
TachGST48	CM060177.1	9636087	9633663	*
TachGST49	CM060177.1	90597515	90597045	*
TachGST50	CM060177.1	90640906	90638978	*
TachGST51	CM060178.1	15192212	15189258	*
TachGST52	CM060179.1	57850629	57851407	*
TachGST53	CM060179.1	78713928	78710359	*
TachGST54	CM060180.1	18620108	18626917	*
TachGST55	CM060180.1	18669145	18672969	*
TachGST56	CM060180.1	86799508	86796113	*
TachGST57	CM060181.1	3348259	3347192	*
BoglGST1	CM099404.1	24451700	24455401	*
BoglGST2	CM099412.1	100231818	100229289	*
BoglGST3	CM099404.1	107107810	107100232	*
BoglGST4	CM099405.1	4400934	4403600	*
BoglGST5	CM099405.1	4414213	4406000	*
BoglGST6	CM099405.1	23363740	23361449	*
BoglGST7	CM099405.1	153602760	153594492	*
BoglGST8	CM099405.1	153605593	153605255	*
BoglGST9	CM099406.1	16810045	16814614	*
BoglGST10	CM099406.1	16816470	16817559	*
BoglGST11	CM099406.1	16820701	16821018	*
BoglGST12	CM099406.1	16850085	16853544	*
BoglGST13	CM099406.1	16869996	16871306	*
BoglGST14	CM099406.1	16874022	16875369	*
BoglGST15	CM099407.1	20597833	20600354	*
BoglGST16	CM099407.1	20754482	20757112	*
BoglGST17	CM099407.1	110821747	110829106	*
BoglGST18	CM099407.1	111519305	111522038	*
BoglGST19	CM099408.1	5626372	5634764	*
BoglGST20	CM099408.1	34471042	34475011	*
BoglGST21	CM099408.1	134950143	134943188	*
BoglGST22	CM099411.1	155669483	155665020	*
BoglGST23	CM099412.1	123275881	123277681	*
BoglGST24	CM099412.1	162963453	162961493	*
BoglGST25	CM099413.1	151714700	151710842	*
BoglGST26	CM099414.1	8428776	8429251	*
BoglGST27	CM099414.1	8467299	8469885	*
BoglGST28	CM099414.1	8490202	8492185	*
BoglGST29	CM099414.1	8506544	8508563	*
BoglGST30	CM099414.1	8510408	8511635	*
BoglGST31	CM099414.1	8526829	8530117	*
BoglGST32	CM099414.1	16229414	16227565	*
BoglGST33	CM099414.1	37018196	37015561	*
BoglGST34	CM099414.1	51174000	51172922	*
BoglGST35	CM099414.1	51429674	51420161	*
BoglGST36	CM099414.1	51601319	51598249	*
BoglGST37	CM099414.1	51658128	51654784	*
BoglGST38	CM099414.1	51781923	51777966	*
BoglGST39	CM099414.1	51847677	51837163	*
BoglGST40	CM099414.1	52857846	52857364	*
BoglGST41	CM099415.1	8503936	8505669	*
BoglGST42	CM099415.1	8508206	8509758	*
BoglGST43	CM099415.1	8516592	8519612	*
BoglGST44	CM099416.1	3322714	3322331	*
BoglGST45	CM099416.1	3338479	3336332	*
BoglGST46	CM099416.1	5258521	5253621	*
BoglGST47	CM099416.1	104244476	104243047	*
BoglGST48	CM099416.1	146040078	146040395	*
BoglGST49	CM099416.1	146224419	146225769	*
BoglGST50	CM099416.1	146350561	146352067	*
BoglGST51	CM099416.1	146369996	146372204	*
BoglGST52	CM099416.1	146417260	146426351	*
BoglGST53	CM099416.1	146467077	146469054	*
BoglGST54	CM099416.1	146625180	146626953	*
BevuGST1	*	*	*	GeneID:104883042
BevuGST2	*	*	*	GeneID:104884007
BevuGST3	*	*	*	GeneID:104884008
BevuGST4	*	*	*	GeneID:104884153
BevuGST5	*	*	*	GeneID:104884154
BevuGST6	*	*	*	GeneID:104884388
BevuGST7	*	*	*	GeneID:104884575
BevuGST8	*	*	*	GeneID:104884685
BevuGST9	*	*	*	GeneID:104885166
BevuGST10	*	*	*	GeneID:104886900
BevuGST11	*	*	*	GeneID:104887241
BevuGST12	*	*	*	GeneID:104890429
BevuGST13	*	*	*	GeneID:104892285
BevuGST14	*	*	*	GeneID:104892286
BevuGST15	*	*	*	GeneID:104892287
BevuGST16	*	*	*	GeneID:104892680
BevuGST17	*	*	*	GeneID:104894057
BevuGST18	*	*	*	GeneID:104894059
BevuGST19	*	*	*	GeneID:104894060
BevuGST20	*	*	*	GeneID:104894061
BevuGST21	*	*	*	GeneID:104894062
BevuGST22	*	*	*	GeneID:104894063
BevuGST23	*	*	*	GeneID:104894064
BevuGST24	*	*	*	GeneID:104894065
BevuGST25	*	*	*	GeneID:104894066
BevuGST26	*	*	*	GeneID:104894380
BevuGST27	*	*	*	GeneID:104897074
BevuGST28	*	*	*	GeneID:104897652
BevuGST29	*	*	*	GeneID:104897998
BevuGST30	*	*	*	GeneID:104898005
BevuGST31	*	*	*	GeneID:104898007
BevuGST32	*	*	*	GeneID:104898008
BevuGST33	*	*	*	GeneID:104898009
BevuGST34	*	*	*	GeneID:104898359
BevuGST35	*	*	*	GeneID:104898671
BevuGST36	*	*	*	GeneID:104898966
BevuGST37	*	*	*	GeneID:104899212
BevuGST38	*	*	*	GeneID:104899340
BevuGST39	*	*	*	GeneID:104899342
BevuGST40	*	*	*	GeneID:104899404
BevuGST41	*	*	*	GeneID:104900033
BevuGST42	*	*	*	GeneID:104900257
BevuGST43	*	*	*	GeneID:104901036
BevuGST44	*	*	*	GeneID:104901818
BevuGST45	*	*	*	GeneID:104902957
BevuGST46	*	*	*	GeneID:104905130
BevuGST47	*	*	*	GeneID:104905406
BevuGST48	*	*	*	GeneID:104905408
BevuGST49	*	*	*	GeneID:104905612
BevuGST50	*	*	*	GeneID:104906117
BevuGST51	*	*	*	GeneID:104906825
BevuGST52	*	*	*	GeneID:104906851
BevuGST53	*	*	*	GeneID:104907361
BevuGST54	*	*	*	GeneID:104907576
BevuGST55	*	*	*	GeneID:104907577
BevuGST56	*	*	*	GeneID:104907580
BevuGST57	*	*	*	GeneID:104907677
BevuGST58	*	*	*	GeneID:104908704
BevuGST59	*	*	*	GeneID:125493101
SpolGST1	*	*	*	GeneID:110799877
SpolGST2	*	*	*	GeneID:110795497
SpolGST3	*	*	*	GeneID:110799104
SpolGST4	*	*	*	GeneID:110775490
SpolGST5	*	*	*	GeneID:110792758
SpolGST6	*	*	*	GeneID:110774995
SpolGST7	*	*	*	GeneID:110805792
SpolGST8	*	*	*	GeneID:110779934
SpolGST9	*	*	*	GeneID:110775496
SpolGST10	*	*	*	GeneID:110798110
SpolGST11	*	*	*	GeneID:110782007
SpolGST12	*	*	*	GeneID:110786282
SpolGST13	*	*	*	GeneID:110789162
SpolGST14	*	*	*	GeneID:110806183
SpolGST15	*	*	*	GeneID:110783376
SpolGST16	*	*	*	GeneID:110803991
SpolGST17	*	*	*	GeneID:110803544
SpolGST18	*	*	*	GeneID:110799086
SpolGST19	*	*	*	GeneID:110787978
SpolGST20	*	*	*	GeneID:110805638
SpolGST21	*	*	*	GeneID:110805617
SpolGST22	*	*	*	GeneID:110805611
SpolGST23	*	*	*	GeneID:110779260
SpolGST24	*	*	*	GeneID:110782558
SpolGST25	*	*	*	GeneID:110799319
SpolGST26	*	*	*	GeneID:110799330
SpolGST27	*	*	*	GeneID:110799348
SpolGST28	*	*	*	GeneID:110799340
SpolGST29	*	*	*	GeneID:110798671
SpolGST30	*	*	*	GeneID:110799355
SpolGST31	*	*	*	GeneID:110780924
SpolGST32	*	*	*	GeneID:110798086
SpolGST33	*	*	*	GeneID:130463062
SpolGST34	*	*	*	GeneID:110786347
SpolGST35	*	*	*	GeneID:110778516
SpolGST36	*	*	*	GeneID:130463909
SpolGST37	*	*	*	GeneID:110800351
SpolGST38	*	*	*	GeneID:110795462
SpolGST39	*	*	*	GeneID:110795429
SpolGST40	*	*	*	GeneID:110795428
SpolGST41	*	*	*	GeneID:110795460
SpolGST42	*	*	*	GeneID:110795427
SpolGST43	*	*	*	GeneID:110787078
SpolGST44	*	*	*	GeneID:110788224
SpolGST45	*	*	*	GeneID:110787551
SpolGST46	*	*	*	GeneID:110778518
SpolGST47	*	*	*	GeneID:110778522
SpolGST48	*	*	*	GeneID:110778056
SpolGST49	*	*	*	GeneID:110781727
