# Supplementary material for: Identification of the GST Gene Family in Reaumuria soongorica and Its Response to Drought Stress
Source: Biology (Basel). 2026 Apr 21;15(8):660. doi: 10.3390/biology15080660 (PMC13113421; doi:10.3390/biology15080660)
Supplement: Supplementary file 1 [file biology-15-00660-s001.zip › Table S2.xlsx]

## Sheet: lihuaxingzhi
Sequence ID	Number of Amino Acid	Molecular Weight	pI	Instability Index	Aliphatic Index	Grand Average of Hydropathicity
ResoGST1	374	42216.3	8.96	47.91	84.73	-0.303
ResoGST10	171	19362.2	6.04	61.21	95.79	-0.174
ResoGST11	376	41895	5.79	39.83	99.31	-0.106
ResoGST12	218	25627.9	7	36.29	87.16	-0.313
ResoGST13	223	25718.5	5.85	43.75	85.7	-0.378
ResoGST14	218	24970.9	6.2	42.35	98.35	-0.31
ResoGST15	276	31834.5	7.65	51.53	85.91	-0.449
ResoGST16	155	17367.3	11.42	32.7	88.71	-0.254
ResoGST17	224	25456.5	6.86	38.01	96.25	-0.324
ResoGST18	234	26641.6	5.58	45.39	79.23	-0.385
ResoGST19	534	59941.3	6.05	48.91	86.74	-0.313
ResoGST2	281	31505.6	9.42	34.05	93.7	-0.266
ResoGST20	220	24633.6	6.3	38.22	95.23	-0.03
ResoGST21	375	42194.8	6.38	40.73	87.95	-0.068
ResoGST22	214	24633.5	5.85	43.47	99.67	-0.238
ResoGST23	135	15263.6	4.88	58.58	45.63	-1.21
ResoGST24	221	24823.7	6.38	54.56	97.92	-0.156
ResoGST25	230	25770.8	5.72	37.43	86.13	-0.078
ResoGST26	232	26365.4	6.18	48.08	95.43	-0.264
ResoGST27	212	24322.3	8.27	39.4	99.76	-0.197
ResoGST28	231	27150.3	5.84	35.16	81.34	-0.429
ResoGST29	240	27542.3	8.52	34.87	116.58	0.156
ResoGST3	350	38895.4	6.33	45.48	95.51	0.207
ResoGST30	235	27532.1	8.6	50.86	101.53	-0.411
ResoGST31	410	46483.2	8.07	56.14	78.54	-0.291
ResoGST32	188	21207.3	7.95	39.51	91.86	-0.263
ResoGST33	202	23081.8	9.61	56.32	96.14	-0.335
ResoGST34	234	26876.2	5.37	34.6	98.29	-0.148
ResoGST35	242	27818.3	6.1	34.85	106.28	-0.129
ResoGST36	154	17261.7	9.32	34.97	74.87	-0.289
ResoGST37	57	6563.64	5.16	54.73	83.86	-0.035
ResoGST38	232	27209.4	5.64	32.76	82.33	-0.473
ResoGST39	428	49201.8	5.92	46	91.59	-0.093
ResoGST4	217	24533.2	6	44.18	89.4	-0.161
ResoGST40	233	26937.1	5.56	35.92	82.79	-0.332
ResoGST41	233	27041.3	6.15	39.74	82.4	-0.373
ResoGST42	212	23897.7	6.12	34.58	89.29	-0.091
ResoGST43	212	23969.7	6.06	34.96	81.93	-0.131
ResoGST44	239	26620.9	5.64	26.52	93.85	0.042
ResoGST45	173	19867.1	5.87	40	85.2	-0.188
ResoGST46	158	17795.4	6.12	32.7	82.85	-0.215
ResoGST47	469	53264.3	5.53	38.2	85.65	-0.243
ResoGST48	342	38614.2	5.35	35.23	84.33	-0.373
ResoGST49	428	49343.7	7.13	41.48	86.99	-0.315
ResoGST5	217	24550.3	6	46.75	87.6	-0.185
ResoGST50	221	25716.9	8.2	41.68	83.85	-0.427
ResoGST51	219	25529.5	6.25	39.73	75.71	-0.495
ResoGST52	220	25652.8	8.2	41.35	80.73	-0.428
ResoGST53	220	25630.7	8.56	42.78	78.5	-0.455
ResoGST54	218	25266.3	6.25	33.86	86.28	-0.289
ResoGST55	219	25457.4	5.53	49.12	84.57	-0.299
ResoGST56	187	21614	6.32	40.75	86.52	-0.265
ResoGST57	220	25197	6.46	36.43	86	-0.346
ResoGST58	220	25636.5	6	41.72	82.41	-0.355
ResoGST59	220	25371.3	6.46	32.87	86	-0.321
ResoGST6	481	53848.7	7.25	56.78	88.17	-0.177
ResoGST60	226	26125	5.18	36.36	85.44	-0.35
ResoGST61	282	32438.6	7.51	31.28	86.84	-0.318
ResoGST62	419	47042.5	4.9	38.73	72.34	-0.502
ResoGST63	231	26551.8	5.57	45.64	90.82	-0.269
ResoGST64	268	30451.3	9.11	40.45	107.65	-0.139
ResoGST65	274	32414.1	8.98	43.82	86.39	-0.498
ResoGST66	474	52889.1	9.4	27.42	78.42	-0.2
ResoGST67	220	25087.8	8.4	32.57	81.95	-0.43
ResoGST7	230	25767.8	5.5	27.63	105.13	-0.06
ResoGST8	222	25315.1	6.2	49.7	98.47	-0.314
ResoGST9	95	10550	5.4	57.71	83.26	-0.32
