# Supplementary material for: Identification of the GST Gene Family in Reaumuria soongorica and Its Response to Drought Stress
Source: Biology (Basel). 2026 Apr 21;15(8):660. doi: 10.3390/biology15080660 (PMC13113421; doi:10.3390/biology15080660)
Supplement: Supplementary file 1 [file biology-15-00660-s001.zip › Table S3.xlsx]

## Sheet: Sheet1
Mode	Estimates of parameters	NP	InL	χ2	df	P	Bayes EmpiricalBayes ( BEB)
Model A0	proportion 0.93949 0.06051 0.00000 0.00000
	background w 0.09008 1.00000 0.09008 1.00000	19	-3387.34				60 G 0.959*
	foreground w 0.09008 1.00000 1.00000 1.00000			7.44	1	0.01	115 A 0.890
Model A1	proportion 0.92156 0.05779 0.01943 0.00122						192A 0.804
	background w 0.08720 1.00000 0.08720 1.00000	20	-3383.62				195 T 0.512
	foreground w 0.08720 1.00000 253.50314 253.50314
